# Supplementary material for: High mRNA Expression Levels of Heat Shock Protein Family B Member 2 (HSPB2) Are Associated with Breast Cancer Patients’ Relapse and Poor Survival
Source: Int J Mol Sci. 2022 Aug 28;23(17):9758. doi: 10.3390/ijms23179758 (PMC9456243; doi:10.3390/ijms23179758)
Supplement: Supplementary file 1 [file ijms-23-09758-s001.zip]

Archive with 1 entries (1 files):
- ijms-1867646-supplementary.pdf
